# Supplementary material for: Efficacy, Safety, and Retention Rate of Extended-Release Divalproex Versus Conventional Delayed-Release Divalproex: A Meta-Analysis of Controlled Clinical Trials
Source: Front Pharmacol. 2022 Apr 5;13:811017. doi: 10.3389/fphar.2022.811017 (PMC9037144; doi:10.3389/fphar.2022.811017)
Supplement: Supplementary file 1 [file DataSheet1.zip]

Archive with 2 entries (2 files):
- Supplement 1-.Search Strategy.docx
- Supplement 2-Reference list of included studies.docx
